# Supplementary material for: Association of Mucin-Degrading Gut Microbiota and Dietary Patterns with Colonic Transit Time in Constipation: A Secondary Analysis of a Randomized Clinical Trial
Source: Nutrients. 2024 Dec 31;17(1):138. doi: 10.3390/nu17010138 (PMC11722837; doi:10.3390/nu17010138)
Supplement: Supplementary file 1 [file nutrients-17-00138-s001.zip]

Archive with 1 entries (1 files):
- nutrients-3381178-supplementary.pdf
